# Supplementary material for: Morphology, Rheological and Mechanical Properties of Isotropic and Anisotropic PP/rPET/GnP Nanocomposite Samples
Source: Nanomaterials (Basel). 2021 Nov 13;11(11):3058. doi: 10.3390/nano11113058 (PMC8625529; doi:10.3390/nano11113058)
Supplement: Supplementary file 1 [file nanomaterials-11-03058-s001.zip]

Archive with 1 entries (1 files):
- nanomaterials-1427784-supplementary.pdf
